# Supplementary material for: Comparative Analysis of Mitochondrial Genomes in Two Subspecies of the Sunwatcher Toad-Headed Agama (Phrynocephalus helioscopus): Prevalent Intraspecific Gene Rearrangements in Phrynocephalus
Source: Genes (Basel). 2022 Jan 23;13(2):203. doi: 10.3390/genes13020203 (PMC8872181; doi:10.3390/genes13020203)
Supplement: Supplementary file 1 [file genes-13-00203-s001.zip]

Archive with 7 entries (7 files):
- Figure S1.pdf
- Table S1.pdf
- Table S2.pdf
- Table S3.pdf
- Table S4.pdf
- Table S5.pdf
- Table S6.pdf
